# Supplementary material for: Soloxolone Methyl Reduces the Stimulatory Effect of Leptin on the Aggressive Phenotype of Murine Neuro2a Neuroblastoma Cells via the MAPK/ERK1/2 Pathway
Source: Pharmaceuticals (Basel). 2023 Sep 27;16(10):1369. doi: 10.3390/ph16101369 (PMC10610011; doi:10.3390/ph16101369)
Supplement: Supplementary file 1 [file pharmaceuticals-16-01369-s001.zip]

Archive with 1 entries (1 files):
- pharmaceuticals-2595735-supplementary.pdf
